# Supplementary material for: Outcomes after Surgical Treatment of Metastatic Disease in the Adrenal Gland; Valuable for the Patient?
Source: Cancers (Basel). 2021 Dec 29;14(1):156. doi: 10.3390/cancers14010156 (PMC8750225; doi:10.3390/cancers14010156)
Supplement: Supplementary file 1 [file cancers-14-00156-s001.zip]

Archive with 1 entries (1 files):
- cancers-1502380-supplementary.pdf
